# Supplementary material for: Genome-wide identification of Mg2+ transporters and functional characteristics of DlMGT1 in Dimocarpus longan
Source: Front Plant Sci. 2023 Feb 2;14:1110005. doi: 10.3389/fpls.2023.1110005 (PMC9932547; doi:10.3389/fpls.2023.1110005)
Supplement: Supplementary file 1 [file Table_1.xlsx]

## Sheet: Sheet1
Supplemental Table 1	Primers used in this study
Primer (5'-3')	Sequence
DlMGT1 F	ATGGTGATAACTTTGGCTCTGA
DlMGT1 R	ATCTATAATGGCATGAGTCTTCTGT
pAN580-DlMGT1 F	agcccagatcactagtATGGTGATAACTTTGGCTCTGAATC
pAN580-DlMGT1 R	tgctcaccatggatccCTATAATGGCATGAGTCTTCTGTAC
DlGATA16 F	TCAGTTACTGTGCTCGTAGAATGGG
DlGATA16 R	CTAATCATAGACATAGCCGCAGGAA
pRI101-DlGATA16 F	ttcttcactgttgatacatatgATGAAGAGCCAACTTTCTTGTAACG
pRI101-DlGATA16 R	tcgcccttgctcaccatggatccATCATAGACATAGCCGCAGGAA
pGreenII0800-PDlMGT1 F	atcgaattcctgcagcccggggCTAAACATCGACCATAATTTCTA
pGreenII0800-PDlMGT1 R	gtggcggccgctctagaactagtgTGAAGAAAATTGCGATATTG
pUC18-DlGATA16 F	gtcgacgtcaaaaggccatagcggccgcATGAAGAGCCAACTTTCTT
pUC18-DlGATA16 R	ccgctcgagcggATCATAGACATAGCCGCAGG
